# Supplementary material for: Cloning and Expression of Multiple Cytochrome P450 Genes: Induction by Fipronil in Workers of the Red Imported Fire Ant (Solenopsis invicta Buren)
Source: PLoS One. 2016 Mar 16;11(3):e0150915. doi: 10.1371/journal.pone.0150915 (PMC4794187; doi:10.1371/journal.pone.0150915)
Supplement: S1 File — Fig A. Phylogenetic relationship of S. invicta (CYP6) with 15 CYP6s from other insects; SinvCYP6B1 and SinvCYP6A1 are boxed (A). Phylogenetic relationship of S. invicta (SinvCYP4C1) with 22 CYP4s from other insects; SinvCYP4C1 is boxed (B). Phylogenetic relationship of S. invicta (SinvCYP4G15) with 22 CYP4s from other insects; SinvCYP4G15 is boxed (C). This un-rooted phylogenetic tree was constructed using the neighbor-joining method. Nodes indicate bootstrap values calculated with 1000 replicates. S1 File. Fig B. Relative transcript levels of SinvCYP6B1 and SinvCYP4C1 in different tissues of workers as determined by qRT-PCR. Each head, thorax, and abdomen sample contained material from 10 workers. (ZIP) [file pone.0150915.s001.zip › Supporting information/CYP4.txt]

>Apis mellifera: NM_001040233.1
MAAASATGFSASSVFLSLLIPALILYFIYFRISRRHLLELAEKIPGPPALPLIGNALDLFGSPDAMFSQVLKKAENFKDVVKIWVGPKLVICLIDPRDVEIILSSNVYIDKSTEYRFFKPWLGDGLLISTGQKWRNHRKLIAPTFHLNVLKSFIDLFNANARSVVEKMRKENGKEFDCHNYMSELTVDILLETAMGVSKPTRDHNAFEYAMAVMKMCDILHLRHTKIWLRPDWLFNLTKYGKNQIKLLEIIHGLTKKVIQLKKEEYKSGKRNIIDNSAQKTESKTNNIVVEGVSFGQSVGLKDDLDIDDDVGEKKRQAFLDLLIEAGQNGVLLTDKEVKEQVDTIMFEGHDTTASGSSFFLAVMGCHPDIQEKVIQELDEIFGDSDRPATFQDTLEMKYLERCLLETLRMYPPVPLIAREIKTDLKLASGDYTIPAGCTVVIGTFKLHRQPHIYPNPDVFDPDNFLPEKTANRHYYAFVPFSAGPRSCVGRKYAMLKLKIVLSTILRNFRVRSDVKESEFRLQADIILKRADGFKIRLEPRKQVASTA

>Acromyrmex echinatior
 MEPFEILCGIAVAVLALYYFLTSTFDFWKLRGVPGPRPIPGLGNFKDVMLNNISAGDYLKEMYNTYKNEPLIGIFARKTPILIIKDLDLIKDILIKDFTKFADRGFPVLEKADPLSQHLFFLEPKRWRPLRMKLSPAFTSGKLKEMFALMSECADHLIQYMDKITNSGNPVECRELTAKYTTDVIGNCVFGIEMNALSDENSEFRKMGREAFNPSWLNILRIRLRQIFPWFYNILFGYFLPQTNVTKFFTRVIVENMDYRETNNIIRNDFIDILRELKNHPDKLDDIDPTDSLIASQAFVFFLAGFETSSTTISNVLYELALNQEIQDKLREEIDEVYAKHDGNLIYDNIKKMNYLDIVFKETLRKYPPGTIIMRQSTSSYTFDGTKVSIPKDQKVWIPIYAIHRDPNIYPKPDVFDPERFNNEAVHSRHSMAYLPFGDGPRNCIGARFAIYQSKLGLTKILRNYKIETCEKTPIPYVNDPKAFILAPKDGLHLKMVKINRI

>Nilaparvata lugens FM163385.1
 MAKTANGSIKMDYTTTILSLVLFIFSALYLLRQAFRRIKIINMVDQLPGPRAYPIIGNALDFMVPRSELMNVFDSRTKKYGPLFRTWAGPVPQIHITRPEHMEIVMSSLKHIDKSKAYTFLQPGLGTGLLTGTGAKWHSHRKMITPTLHFKILDVFVEVFGEKCQTLIENLLKKADGQEFDIYPFITHCALDIICETAMGTQINAQNESDSDYVRAIYDISELTTERTTKPWLHSDLIWKSSKRGARYAHDLSILHGFTNRVISERKVARLADKERIKNHEDDDEFLGKKKRMAFLDLLLEASELGQKLTDDEIREEVDTFMFEGHDTTTAGICWSLFMLGNHPEYQDQVAQELDQIFGDSNLPPTMKDLNEMKYLERVIKESLRLFPSVPFIGRYLGEDTKFDNYIVPAGCVMNLQIFHVHRCPDQFPDPEKFNPDNFLPERTQGRHPYAYIPFSAGPRNCIGQKFAVLEEKTVLSSILRNYRVESVEKLEDLNLMNELILRPESGIRMRIYPRKKTQS

>Bombus terrestris4C1£ºXM_003398916.1 4g15£º: XM_003399563.1

MIITILFSLFLFVSLHYIVLHYGRYGRIINSLPGPPVLPIIGNIHHFLVSSSDLWILMNKLSDQYYPIFKLWSFTAALVHIRHPNDFQTLLGNMKFTQKGYMYNLLGPWFSTGLLTSSGRKWQIRRKILTPAFHSDMLNKFVNVFVKEGEYLVQSLKSEEGVVVNDLLHTISKHTLNMICETAMGISLKDGDEFQHKYLKAASDMEGVFAYKTARPWLFYDFFLKFDPKGWKQCKLLKTLHGFTRKIIQERKEYHYQSNGRCPTDFNKNSSDDNDNVENNDVGIRKRRLALLDILIEAHRNNLIDDEGIREEVDTFMFAGHDTTAIAVCYIIMLLAEHKEIQDRVRAEVKVVWKENEGKLNMSTLQDLSYLERCIKESLRLYPSVPRIGRKTEKELKLSNCRLPSNTEVLVDIYSIHRDPRYWPNPDVFDPDRFLPENSENRHPYVYVPFGAGSRNCIGKRFAMLELKIIMSFLLNNYFFEPVDYLKDISFLTGIIMKPTHRIRTKFIPIKDTC

MSTAGPEIVAGSMAAASTTGFSATTVFLSLFIPAVVLYLIYFRLSRQHMLKLAESLPGPPALPIIGNALDLLGSSDTIFQNLLAKAADYKDVVRLWIGPKLVVFLFDPRDIEIILSSNVYIDKSAEYRFFYPWLGDGLLISTGQKWRSHRKLIAPTFHLNVLKSFINLFNANARDVVERMRKEGSKEFDCHDYMSELTVEILMETAMGVSKTTQDRSGFEYAMAVMKMCDILHLRHTKVWLRPDWLFNLTKYGKDQIKLLEIIHGLTKKVISRKKEDYKSGKRNIIDTSVQKNEKGDNATVVEGVSFGQSTGLKDDLDVDDDVGEKKRQAFLDLLIEAGQEGVILTDKEVREQVNTIMFEGHDTTAAGASFFLALMGCHPDVQEKVIQELDEIFGDSDRPATFQDTLEMKYLERCLLETLRLYPPVPIIAREIKTDLKCMSGNYTIPAGCTVVIATYKLHRHPSIYPNPDVFNPDNFLPENTAKRHYYAFVPFSAGPRSCVGRKYAMLKLKIILSTILRNFRIKSNSKESDFRLQADIILKRADGFNIKLEPRKVVAATA

>Ceratitis capitata 4g£ºXM_004529469.1 4c£º XM_004521289.1
MSLEVSKDNVLISPSSVFYFLLLPTFLLWLTYWRLSRRHLYQLADRLPGPKGLPIIGHLLDFFGPASSVFKTVIRKSAEFENIAKMWIGPQLVIFIYDPRDVEILLSSQVYIDKSSEYKFFKPWLGEGLLISTGAKWRAHRKLIAPTFHLNVLKSFIDLFNENSQHVVRKLRAEGEKTFDCHDYMSEATVEILLETAMGVSKETQDKSGYEYALAVMKMCDILHLRSRSILLRNEFLFTLTKYYQEQGKLLNIIHGLTTKVIKFKKAAFANGTRGSLAQQERVSKKITPPPTPTTSAAAAAAAVSPEKETSVEGLSFGQAEGLKDDLDVEENDVGEKKRLAFLDLLLESAQKGALLSDTEIKEQVDTIMFEGHDTTAAGSSFFLSLMGIHQHIQDRVIAELDEIFGDSDRPATFQDTLEMKYMERCLMETLRMYPPVPLIARELQEDLKLASGPYVIPRGATVTVATYKLHRNPKIYENPSIFNPDNFLPERQANRHYYAFVPFSAGPRSCVGRKYAMLKLKILLSTILRNYRVHSDLTEADFKLQADIILKREEGFRVRLQPRQPKPKAKAT


>Leptinotarsa decemlineata4g£ºDQ117464.1 4c£ºKF044295.1

MSAATASVDLENPTTLLTPKNIFYFLLIPALVLWYAYWKISRRHMVELASKIPGPEGLPLLGSALEFVGTSADIFKRMYAKSFEYGNTVKVWIGPKLLIFLVDPRDVEIILSSHVHIDKASEYRFFQPWLGDGLLISTGQKWRAHRKLIAPTFHLNVLKSFIDLFNANSREVVQKLKKEVGKEFDCHDYMSEATVEILLETAMGVSKKTQDQSGYDYAMAVMKMCDILHLRHTKVWLRPDFIFNLTNYAKKQEGLIGIIHSLTRKVIKRKRADFEKGIRGSTAEVPEELKTKNFDKNVSSKTVVEGLSYGQAAGLKDDLDVDDDVGEKKRMAFLDLMIEASQNGVVINDEEIKEQVDTIMFEGHDTTAAGSSFFLSMMGVHQDIQDKVVQEIDEIFGDSDRPATFADTLEMKYLERCLMETLRMYPPVPIIARQLRQDVKLASGDYTLPAGATIVIGTFKIHRQEDVYPNPDKFDPDNFLPERSANRHYYSFIPFSAGPRSCVGRKYAMLKLKILLSTILRNYRIYSTVEEKDFQLQGDIILKRADGFRIKLEPRKRVLKA


>Bombyx mori 4c£ºNM_001279508.1 4g£ºXR_209834.1

MLVQLILCIFVALWLLSQRYKKKEMMKVWEQLKNDYTALPLIGHAYMFFGSQEERMKTFQRLGKESTERGGLLALWQGSRLYVMISEPVMAEYVLKTCLEKDDILKCSRFLVGNGSVFAPVSIWRPRRKILAPTFSPKNLTHFVDIFSKQSSYMVKYLGKAAKTGNFSIWKYINTYSMDSICETTLGVKVNAQGNSEQPFLRAFEIICRLDSSRFCQPWLHNDTVYKMMPQYQQHKDSKDFLCNFIDQVIKSKRNSLEEQKDSTEADQNAHRNGLKSFLELLIESSGGNKGYTDLELQEETLVLVLAGTDTSAVGVAFTSVMLSRHQDVQEKVYEELKEVFGDSDRPIVADDLPKLKYLEAVIKETMRLYPPVPLIVRKVDKDVTLPTGLTLVKNCGIVINIWAVHRNPLYWGDDADIFRPERFIDTPIKHPAAFMAFSHGPRACIGYQYATMSMKTATANLLRHFRLRPAEPTDPTYKHEKNKPLRVKFDVMMKDMDNFTVQLEPRYK
MIAPTFHINILKSFVGIFNQNSNNVVEKLKSEVGKTFDVHDYMSGTTVDILLETAMGISRKTQDESGFDYAMAVMKMCDIIHQRHYKFWMRSEIVFKLTSFFKQQTKLLGIIHGLTNKVIKNKKETYLENKAKGIIPPTLEELTHHSGEILANNAKTLSDTVFKGYRDDLDFNDENDVGEKKRLAFLDLMIESSQNGTNKISDHEIKEEVDTIMFEGHDTTAAGSSFVLCLLGIHQDVQARVYDELYQIFGDSDRPATFADTLEMKYLERVILESLRLYPPVPVIARKLNRDVTISTKNYVIPAGTTVVIGTFKLHRQPKYYKDPEVFNPDNFLPENTQNRHYYSYIPFSAGPRSCVGRKYALLKLKILLSTILRNFRTISEIPEKEFKLQGDIILKRAEGFQMKVEPRKRVPTNVAR


>Plutella xylostella £¿

MALLTITAFVIFASLLYFWVKHKYAHWEKKGIKSPPVVPFIGHFGRIITFKESIDGFTKRIYEDFPNEPAVGTYRCLTPAVVLRDPELIKQVMIKDFPVFEDRGIRALDDPINDNLFVAEGETWRILRQKLTPIFTSGKLRNMMPLIDKCVGEYLEYVDGLVARGVEHEVRDLSSKYTLEVIGSCAFGVDMDVFNEKENIFRDVGNRIFSPSLLSRFAQFADFLIPGTLNFLHKTKLYNINERTQTFFLNLVNKIVGEREGRPKSRKDFMDLMIELKEQKFVEKREHDKVAKLEMSPELMAAQAVVFYAAGFETSSATMSFLIHELAFHQDIQQRLHDEICAVTEKHGGKLTYDALSEMTYLEMCFDETLRKYPIVGTLIRKALVDYQFPGTKLKIDKGTVVFLPVGGLQSDSQYFENPDVFDPERFSPENKGKIPQCVYMPFGEGPRHCIGMYS


>Papilio polyxenes £¿

MLYLLALVTVLAGLLHYYFTRTFNYWKKRNVAGPKPVPFFGNLKDSVLRRKPQVMVYKSIYDEFPNEKVVGIYRMTTPSVLLRDLDIIKHVLIKDFESFADRGVEFSLDGLGANIFHADGDRWRSLRNRFTPLFTSGKLKSMLPLMSQVGDRFINSIDEVSQTQPEQSIHNLVQKFTMTNIAACVFGLNLDEGMLKTLEDLDKHIFTVNYSAELDMMYPGILKKLNGSLFPKVVSKFFDNLTKNVLEMRKGTPSYQKDMIDLIQELREKKTLELSRKHENEDVKALELTDGVISAQMFIFYMAGYETSATTMTYLFYELAKNPDIQDKLIAEIDEVLSRHDGNITYECLSEMTYLSKVFDETLRKYPVADFTQRNAKTDYVFPGTDITIKKGQTIIVSTWGIQNDPKYYPNPEKFDPERFNPENVKDRHPCAYLPFSAGPRNCLGMRFAKWQSEVCIMKVLSKYRVEPSMKSSGPFKFDPMRLFALPKGGIYVNLVRR
>Helicoverpa armigera 4gU86004.1
EVDTFMFEGHDTTAAGSSFVLCLLGVYKDIQAKVYNELYEIFGDSDRPATFADTLEMKYLERVILNLCRLYPPVPVIARKLNRDVKIGSTTVLPAAATVVIGTYKVHRSPKYYKDPDTFNPDNFLPENASNRHYYSFIPFSAGPRNCIGQ


>Drosophila melanogaster 4cNM_079859.4 4g£ºAF159624.1
MSSKVITSLMAESILLSKVGQVISGYSPITVFLLGSILIFLVVYNKRRSRLVKYIEKIPGPAAMPFLGNAIEMNVDHDELFNRVIGMQKLWGTRIGINRVWQGTAPRVLLFEPETVEPILNSQKFVNKSHDYDYLHPWLGEGLLTSTDRKWHSRRKILTPAFHFKILDDFIDVFNEQSAVLARKLAVEVGSEAFNLFPYVTLCTLDIVCETAMGRRIYAQSNSESEYVKAVYGIGSIVQSRQAKIWLQSDFIFSLTAEYKLHQSYINTLHGFSNMVIRERKAELAILQENNNNNNNNAPDAYDDVGKKKRLAFLDLLIDASKEGTVLSNEDIREEVDTFMFEGHDTTSAAISWTLFLLGCHPEYQERVVEELDSIFGDDKETPATMKNLMDMRYLECCIKDSLRLFPSVPMMARMVGEDVNIGGKIVPAGTQAIIMTYALHRNPRVFPKPEQFNPDNFLPENCAGRHPFAYIPFSAGPRNCIGQKFAILEEKAVISTVLRKYKIEAVDRREDLTLLGELILRPKDGLRVKITPRD

MEVLKKDAALGSPSSVFYFLLLPTLVLWYIYWRLSRAHLYRLAGRLPGPRGLPIVGHLFDVIGPASSVFRTVIRKSAPFEHIAKMWIGPKLVVFIYDPRDVELLLSSHVYIDKASEYKFFKPWLGDGLLISTGQKWRSHRKLIAPTFHLNVLKSFIELFNENSRNVVRKLRAEDGRTFDCHDYMSEATVEILLETAMGVSKKTQDKSGFEYAMAVMRMCDILHARHRSIFLRNEFVFTLTRYYKEQGRLLNIIHGLTTKVIRSKKAAFEQGTRGSLAQCELKAAALEREREQNGGVDQTPSTAGSDEKDREKDKEKASPWRDLSYGQSAGLKDDLNVEDNDIGKKKRLAFLDLMLESAQNGALITDTEIKEQVDTIMFEGHDTTAAGSSFFLSLMGIHQDIQDRVLAELDSIFGDSQRPATFQDTLEMKYLERCLMETLRMYPPVPLIARELQEDLKLNSGNYVIPRGATVTVATVLLHRNPKVYANPNVFDPDNFLPERQANRHYYAFVPFSAGPRSCVGRKYAMLKLKILLSTILRNYRVYSDLTESDFKLQADIILKREEGFRVRLQPRTS


>Anopheles gambiae 4g KF656702.1  4c:  AY062203.1

MAATIAHTDGLNSSANIISPINMFYFLLTPALLLWFFYWRLSRRHMLELAERIPGPKGLPLIGNALDLVGSSHSVFRTIIEKGKEYNEVIKIWIGPKLIVFLVDPRDIELLLSSHVYIDKSPEYRFFKPWLGNGLLISTGHKWRQHRKLIAPTFHLNVLKSFIDLFNENSRLVVKEMQKENGKVFDCHDYMSECTVEILLETAMGVSKKTQDQSGYDYAMAVMKMCDILHLRHRKMWLYPDLFFNLTQYAKKQVKLLNTIHSLTKKVIRNKKAAFDTGTRGSLATTSINTVNIEKSKSDSTKTNTVEGLSFGQSSNLKDDLDVEENDVGEKKRLAFLDLLLESAENGALISDEEIKNQVDTIMFEGHDTTAAGSSFFLSMMGVHQQIQDKVIQELDEIFGESDRPATFQDTLEMKYLERCLMETLRMYPPVPIIARSLKQDLKLASSDIVVPAGATITVATFKLHRLESIYPNPDVFNPDNFLPEKQANRHYYAFVPFSAGPRSCVGRKYAMLKLKIILSTILRNFRVYSDLKEEEFKLQADIILKREEGFQIRLEPRQRKSKTL
EVDTFMFEGHDTTSAAISWILLLLGTEPTIQDRIVEEIDQIMGGDRERFPTMQELNEMKYLEACIKEGLRLYPSVPLIARRLTEDVDIDGYVLPAGTTAMIVVYQLHRNPEVFPNPDKFNPDHFLPENCRGRNPYAXIPFSAGPRNCIG


>Musca domestica 4gNM_001286897.1 4c XM_005185973.1
 MDSANNSTAGPATVLNPIWTALLGIAVVVSLYEIWLRNTRKYKLTANMPNPPMLPLIGNGHLVAHLTNAEILARGIGYMQTYGGAMRGFLGPMLVVFLWNAPDIELILSTHTHLEKSIEYRFFKPWFGDGLLISNGHHWQHHRKMIAPTFHQSILKSFVPAFVQHSKKVVERMAKELGKEFDVHDYMSQTTVEILLSTAMGVKKVPEDNKSLEYAKAVVDMCDIIHKRQLKFFYRMDALYNLSSMSEKGKKMMDIILGMTRKVVTERQQNFNAESRAIVEEDDEISKQKQQAKKKEGLRDDLDDIDENDVGAKKRLALLDAMMAMSKNPDVEWTDKDVMDEVNTIMFEGHDTTSAGSSFVLCMLGIYKDIQEKVLAEQKAIFGDNFLRDCTFADTMEMKYLERVIMETLRLYPPVPLIARRAEFDVKLASGPYTIPKGTTVVIAQFAVHRNPQYFPNPEKFDPDNFLPERMANRHYYSFIPFSAGPRSCVGRKYAMLKLKVLLSTIIRNYSVQSNQQEKDFKLQADIILKIENGFNIMLNRRPEAMKAM
 MSSRVISSLMAESFLLSKTVKYISGYSPITVFLVAAIAIITVLYNRRRARLVRLIEKIPGPKAMPLLGNAVEMSVDHDELFSRLTGSQRMWGTRIGMNKAWQGQTPYVMLFDPETVEPILNSQKFIDKSGDYEYLQPWLGTGLLTSFGRKWHSRRKILTPAFHFKILDDFIDVFNEQSAILTNKLERELNKESFNIFPYVTLCTLDIVCETAMGRSIYAQSNSESDYVKAVYGIGEIVQSRQSKLWLHPDFIFRMTADAKRHTSYINTLHGFSNKVIRERKAELRENMNNNNYDSVADAYDDLGKKKRLAFLDLLIEYSQEGTKLSNSDIREEVDTFMFEGHDTTSAAISWTLFLLGSHPEYQERVVEELESIFGDDRDTPATMKNLMDMRYLECCIKDALRLFPSVPMMGRSINEDVQIGDYTVPAGTTAIIMTYMLHRNPRVFPKPEQFNPDNFLPENCAGRHPFAYIPFSAGPRNCIGQKFAILEEKAVISTVLRKYKVEAVDRREDLTLLGELILRPKDGLRVKITKRE


>Aedes aegypti £¿£¿

MLFLAFAIFVLFAIIQIVYHFRYWMRRGVPQLRPSFPFGDFGEFFRQKHGIPMTYANIYARTRHLPYVGIYLSMRPVLFVNDPQMVKDILSRDFEHFHDRGLHVNEETDPLSGNLFSLGGVKWKNMRAKLTPTFTSGCLKGMLAILIDKATVLQKQFAKEIATHNTIEVKDLFARYTTDVIASVAYGIDNDSINNDHDLFRQMGIKVFQQDFKTSLRLALTFFIPKIKALLGFSLVAKDVEDFMINLVSKTIEHRERNGIQRKDMMQLMLQLRNSGSVSINDQQWNLDSSATVKNLTINQVAAQVFVFFVAGYETSSTLMSFCVWELARNPEIQVKVHQEIDSVLSNYGGALTYEALADMEYLECCMEETLRKHPPVSFLNRECTKTYRIPETDVIIDKGTAVVVSLLGMHRDPQHFTQPTEFKPERFSSDEQSNESNKAYFPFGGGPRLCIGMRLGMLQAKVALVTLLAKFEFSLGKEHVKDMELPLKANTLLLVPQDGIQLVVKKR

>Chironomus riparius4g JN162670.1
MAVEQIIQSSVFSSPLLMPLLAIVFVLTAVHFWQMTRRERKIGDLLPGPPTVPIIGNAYYFLNSTNHEIFNKAIDLVNCYGSVVRGWVGHKLFVGLSDPRDVEIILGSHDHIDKSDEYKLFQPWFGNGLLISTVEKWRTHRKLIAPAFHMNVLKSFMSTFNDNSRFVIKKLMKEAGKEFDCHDYMSEATVDILLETAMGSKRTSESEEGFKYAMAVMKMCDILHRRQFKIFSRFEPFFTLTGMKEQQKKFLGIIHGMTQRVLNEKKAVFDKNLSEGNLPSPSLQEIIKSDASVDQAIKKAKAKAQNLDAGLRDDLDDIDENDVGEKRRLAFLDLMIETSHYNPHQLSKDEIKQQVDTIMFEGHDTTAAGSSFALCILGCHPDIQEKVYQEQKAIFGDSDRDCTFADTLEMKYLERVIFETLRMYPPVPIIARKINKDIRLASCDQIVPAGSTMIIATVKIHRRPDIYPNPDKFDPDNFLPERTSNRHYYGFIPFSAGPRSCVGRKYAMLKLKVLLSTIIRNFHIKSTVAEKDFKLQADIILKRTDGFRIKLEPRKTKAY

>Lygus lineolaris 4c JI412258.1 4gJI412269.1

MAEVTSLCILTFFTFVAFAVYCWSRRELYRLAAKIPGPPGWPIIGNAHLFLPIKSSQDLEGLIRKVAGEYGAGIAKIWICSRLAVTVSDPEYIETLMNNPSVVHRDELLYKPATIFMGEGLFTRNGEKWARMRKQAVRVLNPKSITGFEDKIQKRLGILCKVLDAKADNKEVINITHYVTLFCFDLMIEAEAGVETMNELETNSMNFPNIVEDATDEATLCAISLLSFFNVNPATELKKVCHQLTQISEKIMRAKQEGTTSGEKDESKKCLNIMDVVTSTGEHEKLNFYETCRIANDVLIAGSDTPSRVMGGLLLMIAIHQDIQERLYQETQDVFGFSXRPAEKKDLDEMKYLEMVLSEGLRHFGPVLTARRIDSNLPLGGFILPKGCLVIFMHYYASFNPKFFERPYSFYPEHFLPGAKESRPKAATLPFITGPRGCPGRLYAMQVMKRTISTIVRRYHLTTDIEYHQVIYKFHLQRGVANPMIKLSRRI
 MIMILSVMAAAAAALYYFKWRMSRQHMYELAEKLPGERGLPLFGNALRFAASPNKMLHTLYEMSFKDEFQDLARIWLGHRLVVILVNPKDIELILSSNVHLRKSPEYRYFEPWFGNGLLISYGDTWKTHRKMIAPTFHLNVLKRFMNEFNKNSKRVIDRMATEDGKPFDCHDYMSEIMVETLLETVMGVKQASQGRNCLTYALSVMDVCDIMHARQTKIWLRPDSLFKWTYMAKEFDKHLGIIMNLTNKVFMKKKDDYSQNRVTALPVKEEKVEKKVEKKVEKKIIVEDAKNNDKFSYGQSAGLKDDLDVDDNEIGEKKRLPFLEAMIERAHNGDGLTDQEIKNQVNTIMFEGHDTTAAGSSFFLCIMGARPDIQEKVLEEIDSIFGDSDREVTFQDTLELKYLERCIMETLRLFPPVPAISRELEHDLQLSSRPDLVIPTGCSVIVGTFKLHRRPDIYPNPEVFNPDHFLPENAASRHYYSFIPFSAGPRSCVGRKYAMLKLKILLANIMRQFKVKPGKPMEEWRLQADIILKRTDGFDVALERRKPVKA


>Blattella germanica 4c AF275641.1 4gAY176056.1
MDITVFLSLTVVVFLAVIIFYGRNEERKRMLQKIPGAPSLPLIGTALPILYRRKEDRMTWIEEILEKYKPLILWYFGNRPFVNISSPELIEVVLRNTQLIDKAFLYDLFHSWLGTGLLTSSGAKWHQHRKIITPTFHFSILEGFITIFAEKSEILVRKLQKEVGRGPFFIRQYVSNCALDIICETAMGTSVNAQDEGFSEYVTAINKMTDVLSDRMANPLLYPEFIFKLTPYYWTHKKCLKVLNGFVNKIIQERKEERKKSKVTQTSEDADIGKKKRVPFLDTLLDASEDDNKLTDTDILEEVHTFMFEGHDTVSAAMTWLLFELGHHPEIQEEAYKEVQDIFQGSDRVPTMADLNNMNYLERVIKESLRLHPSVIYFVREAHQDFELGGYTIPAGTNIDFSVPFIHRNPEIFPNPRCFNPDNFLPDRVVNRHPYAYIPFSAGPRNCIGQRFALLEEKVVLSYLLRHYRFRTVNKREDSKFKLEMINTPVKPIQLIIEARN
MSVTVETATVESPASSISTFMVLLVSAVALFFAYWKISRRRFLQLAEKIPGPKGYPIIGNALDFLGSSSQVTDRMIQIGFQFTTIAKVWILHKLVVFIADPRDIELILGNSTHLEKSEEYRFFKPWLGDGLLISSGQKWKSHRKLIAPTFHLNVLKSFVDLFNANSRAVCDKMAKENGRTFDCHDYMSECTVEVLLETAMGVSKKTQNKSGFEYAMAVMKMCNILHLRHSKVWLRPDWLFNLTKYGKEQVDLLDVIHGLTKKVIKNKKEIISSGTKKYIEESVTQEEKAIASTPVKGLRDDLDEQDENDVGQKKRLAFLDLMIESAQNGVVLTDEEIKEEVGTIMFEGHDTTAAGSSFFLCLMGIHQKYQDMCVQELNQIFGDSDRPATFADTLEMKFLERCLLEALRMYPPVPVIARKLAEDLTLASTGVVIPQGTTIVVSTVKTHRLEEHWPNPDVYDPDNHLPEKAAERHYYSFVPFSAGPRSCVGRKYALLKLKIILSTILRNFKVHSDISEDEFKLQGDIILKRADGFMIRLEPRKKTVAA

>Solenopsis invicta(CYP4C1)
 MIITLFTLGAIFLVLLYYSFQYGKYVKLINKIPSLPTLPLLGHTLDLMGSQENLWKIQRVSCKLHYPIYKLWCGPIAFVSVHHPDDVEKILSNTKEHLLKGYLYDIFKPWLGTGLLISEGVKWHKRRKMLTPTFHFKILKQFVEILIEEGNCMIKCLKDTDGLVDDLMCLVSKHTLNSICETAMGTSLHEMGEFQHQYREAVHEVGKILTYRAMRPWLFPNMIFSLTSMGKKFNKNLKILHGFTEKIIEERKQYHNDTNERFLTHLSNDTGMLDDEEMTGIKKKRLAMLDLLIAEAHNNQIDDLGIREEVDTFMFEGHDTVAMGLTFAILVLAEHKDVQECARNEISALMEANGGKLTMSMLNDMPYLERCLKESLRLYPSVPLISRVLTKDEQIQSYLVPSGTILHLNIIDIHRDSNFWPNPDVLDPDRFLPDKIQKRHPYSHLPFSAGPRNCIGQRFAMLEMKAIMASLIYNFYLEPVDYLKDLRFMTDMITRVTGPICTRFVPIDRTSPGSTKSSLI

>Solenopsis invicta(CYP4G15)
MDVEPVTTPYFSVTIYTLLATFITTLIALYYYVETNRSVRLIKKMPNPPSLPIIGHSLITMGLTPEKFLTMALKYYDFLNNSRVIGAHFGTKSVVVLLDPEDIELILSSSMYLDKATEYRMFKPWLGDGLLITSGNKWRKHRKAIAPSFHMNILKTFVPLFYENSIDLVNRLRDEVGKEFDCHDYLSAVTVDILTETAMGIKREKRAKTGYDYAMAVMKMSDIVARRHYDMSLYLDTFFQFSKLANIQKKLLKTIHTLTEHVIKQKAIDVEEKRAKGEQVKEAENGKPSEKSNATENTETVKNNTTFNMHYVRDDLDEIDENDIGEKKRLAFLDMMFEMKKNGQMTDEEIWEEVNTIMFEGHDTTAAGSSFALSVLGNHPDIQARVHEELDTIFGDSDRQCTYQDTLEMKYLERVILETLRLFPPVPWIARKVNKEVKLVTGNYIIPKNATVIIMQFWVHRLEKYYPNPTVFNPDNFLPEKMQQRHYYAYIPFSAGPRSCVGRKFAMLKLKVLLSTILRNYRVISEIKGR
	
